# Supplementary material for: 2-Arylbenzofurans as Selective Cholinesterase Inhibitors: Design, Synthesis, and Evaluation as Alzheimer’s Disease Agents
Source: Biomolecules. 2026 Jan 22;16(1):178. doi: 10.3390/biom16010178 (PMC12839115; doi:10.3390/biom16010178)
Supplement: Supplementary file 1 [file biomolecules-16-00178-s001.zip]

Archive with 1 entries (1 files):
- biomolecules-4065259-supplementary.pdf
